# Supplementary material for: Model Simulation and Rheological Research on Crosslinking Behavior of Polyethylene Resin
Source: Gels. 2023 Dec 31;10(1):35. doi: 10.3390/gels10010035 (PMC10815699; doi:10.3390/gels10010035)
Supplement: Supplementary file 1 [file gels-10-00035-s001.zip]

Archive with 1 entries (1 files):
- gels-2764856-supplementary.pdf
